# Supplementary material for: Conditional RNA interference in mammalian cells via RNA transactivation
Source: Nat Commun. 2024 Aug 10;15:6855. doi: 10.1038/s41467-024-50600-w (PMC11316766; doi:10.1038/s41467-024-50600-w)
Supplement: Supplementary file 4 — Source Data [file 41467_2024_50600_MOESM4_ESM.xlsx]

## Sheet: S1b
		20ng			10ng
	amiR-HSUR4-miR-16-2	100523	98845.5	96178.5	82509	94211.7	110619
	amiR-HSUR4-miR-33	292379	297566	297339	956176	698278	759718
	RNAi-control	6786261	5215442	4945361

## Sheet: 2b
		non-cognate			cognate
	2	3002881	3246394	2609227	806643	722452	659322
	2-1	3518777	3208678	3063316	682783	608389	554883
	2-2	4892935	4446805	4262049	3062899	2642414	2363463
	2-3	3599642	3178840	2875446	709060	650787	599714
	2-4	4482943	3898851	3463987	1241450	1115595	1016648

## Sheet: 2d
		original+non-cognate			original+cognate			modified+non-cognate			modified+cognate
	A	3002881	3246394	2609227	806643	722452	659322	4482943	3898851	3463987	1241450	1115595	1016648
	B	4645535	4125842	3721882	2770433	2886200	2429972	4606406	4370743	4391083	2291056	2000345	1786505
	C	3959769	3485528	3131400	1326579	1292078	1281922	4397215	4037486	3888933	1631762	1434091	1289834
	D	4550197	4726407	3929782	2662385	2788471	2118754	5095570	4709485	4297505	2982884	2582028	2313973
	E	2565275	2266172	2046633	1741285	1824556	1659805	2438474	2060279	2057685	1219064	1099001	994966
	F	6027903	5987810	4989742	5238547	4868578	4664957	4508169	4538319	4105609	4174147	3696727	3358409

## Sheet: 3d
		ctrl trigger+dCas13d	1.0212	0.89859	1.02703
		trigger A+dCas13d	0.359525	0.380698	0.313159
		trigger A-dCas13d	0.357134	0.358558	0.327681
		trigger cr_A+dCas13d	0.131722	0.139352	0.114949
		trigger cr_A-dCas13d	0.442616	0.460102	0.371611
		RNAi-	1.01609	1.10177	0.882143
		RNAi+	0.034568	0.03923	0.0326

## Sheet: 4b
		37℃	42℃
	Replicate #1	0.940906	0.783386
	Replicate #2	1.01291	0.675592
	Replicate #3	1.04618	0.759028

## Sheet: 4d
			amiR-KRAS-1			amiR-KRAS-2
		neg	pos	+	-	pos	+	-
	Replicate #1	1.02832	0.48042	0.569426	0.856258	0.452598	0.490723	0.822565
	Replicate #2	0.909727	0.477449	0.496537	0.826989	0.390895	0.530033	0.780672
	Replicate #3	1.06195	0.44779	0.54409	0.760308	0.542239	0.53683	0.86176

## Sheet: S3
			non-cognate trigger			cognate trigger				p-value
		1	3428961	3010276	2700947	5163065	4651746	4237130		0.0086
		2	3002881	3246394	2609227	806643	722452	659322		0.0003
		3	5843533	5199321	4870229	6046876	5612296	4880964		0.6626
		4	3840084	3998734	3169833	4280865	4104746	4191378		0.1138
		5	4850691	4534864	4415568	3238687	2844790	2542147		0.002
		6	6027903	5987810	4989742	5238547	4868578	4664957		0.1208
		7	4550197	4726407	3929782	2662385	2788471	2118754		0.0041
		8	3284736	2840446	2530218	969431	858117	775256		0.0009
		9	3959769	3485528	3131400	1326579	1292078	1281922		0.0008
		10	6600148	5893736	4871193	6042516	5116391	4502656		0.446
		11	2565275	2266172	2046633	1741285	1824556	1659805		0.025
		12	3113299	2754251	2494388	1006953	909965	832379		0.0006
		13	4645535	4125842	3721882	2770433	2886200	2429972		0.0081
		14	5469488	4857269	4378163	7030233	6113223	5867400		0.0389
		15	7354108	6328193	5621497	9261282	7610541	6442166		0.2362
		16	5142033	4489218	4021549	2959166	2628603	2383523		0.0066
		17	3747135	3409810	3092228	2539490	2355408	2162250		0.0082
		18	2947753	2693225	2462324	1797416	1660940	1526757		0.0029
		19	3740894	3542604	3410596	2525887	2317386	2126975		0.0012

## Sheet: S5
	ORIENTR_A			ORIENTR_B			ORIENTR_C			ORIENTR_D			ORIENTR_E			ORIENTR_F
one hairpin at 5' end	258	248	200	536	553	494	636	658	582	971	947	951	545	536	497	1189	1338	1222
two hairpin at 5' and 3' ends	487	484	440	975	979	838	1057	1105	924	1309	1267	1214	708	711	629	1458	1546	1292
